# Supplementary material for: A Routine Coronary Angiography before Carotid Endarterectomy as an Example of Interdisciplinary Work: The Immediate Results of the Surgery
Source: J Clin Med. 2024 Sep 17;13(18):5495. doi: 10.3390/jcm13185495 (PMC11432148; doi:10.3390/jcm13185495)
Supplement: Supplementary file 1 [file jcm-13-05495-s001.zip]

Archive with 1 entries (1 files):
- jcm-3218913-supplementary.pdf
